# Supplementary material for: Nutritional Status of Children with Short Stature Is Oppositely Associated with Growth Hormone Peak in Stimulation Tests and Insulin-like Growth Factor-1 Concentration
Source: J Clin Med. 2026 Apr 27;15(9):3333. doi: 10.3390/jcm15093333 (PMC13163395; doi:10.3390/jcm15093333)
Supplement: Supplementary file 1 [file jcm-15-03333-s001.zip]

Archive with 4 entries (3 files):
- jcm-4187021-supplementary/
- jcm-4187021-supplementary/jcm-4187021-raw data.xlsx
- jcm-4187021-supplementary/jcm-4187021-STROBE checklist.pdf
- jcm-4187021-supplementary/jcm-4187021-supplementary final version.pdf
