# Supplementary material for: Nutritional Status of Children with Short Stature Is Oppositely Associated with Growth Hormone Peak in Stimulation Tests and Insulin-like Growth Factor-1 Concentration
Source: J Clin Med. 2026 Apr 27;15(9):3333. doi: 10.3390/jcm15093333 (PMC13163395; doi:10.3390/jcm15093333)
Supplement: Supplementary file 1 [file jcm-15-03333-s001.zip › jcm-4187021-supplementary/jcm-4187021-raw data.xlsx]

## Sheet: Arkusz1
sex	age [years]	height [mm]	bofy mass [kg]	BA [years]	GH peak [mg/l]	IGF-I raw [mg/l]	IGF-I adj [mg/l]		Explanations
m	10.0767	126	25	7	11.1	73.6	73.6		m - male
m	11.9726	139	39	10.5	5.41	131	131		f - female
m	13.8384	140.9	34.5	10	1.96	150.5	214.368		BA - bone age
m	14.0767	145.5	39	11	6.13	248	248		IGF-1 raw - directly measured
m	12.3123	137.6	32	10	11	325.5	325.5		IGF-1 adj - adjusted (recalculated) after change of kits (see details in text)
m	6.56712	109.6	21.2	3.5	14.64	96.9	120.333			adjustment done only in the patients diagnosed since 2017
f	9.81644	126.2	30.3	7.75	7.49	170	248.754
f	11.7699	135.7	28.7	11	16.3	173	173
m	6.13699	105	15.5	4	12	73.6	73.6
m	14.9452	156	41	13.5	34.6	383	383
f	12.5726	142.2	44.8	11.5	6.28	238.7	369.281
m	9.63562	122.6	23	6	6.86	177	177
m	12.7726	133.9	29.4	11	5.9	396.9	396.9
f	8.99178	117.1	29.5	8.75	7.37	167.8	244.895
m	14.1534	149.5	38	13.5	10.7	171	171
m	7.98082	116.5	21.5	6.5	9.3	90.7	90.7
f	5.28493	99.9	13.5	4	9.1	65.9	66.1228
m	12.5425	141	36	11	8.95	155	155
m	15.0055	146.8	40.5	13.75	12.5	298	298
m	14.3151	142.7	33.5	11.5	9.7	94.7	116.474
m	14.6877	149.8	34	12.5	20.6	237	237
m	13.5178	143.1	28	11	32	127	127
f	12.1945	131	21.5	11	9.17	117	117
m	6.76164	112.1	18.8	5.5	7.76	50.7	50.7
f	12.5644	141	34	11	7.76	92.4	92.4
f	12.6274	130	23.5	12.5	9.52	72.6	72.6
m	14.7342	146	38	12.5	10.9	181	181
m	12.3123	135.7	35	9	15.89	82.6	95.2456
f	12.7452	143.6	35.2	13	10.1	584	584
f	13.0849	139.9	29	12	15.3	219	219
m	15.074	155.9	46.2	15.5	40	413	413
m	12.3644	135.9	32.6	10	27.1	153	153
f	6.63014	105	15.3	10.25	6.68	27.2	27.2
m	9.04658	118.7	20	5	7.11	85.2	85.2
m	12.1041	135.9	31.5	9	8.84	166	166
m	14.5753	139	37	12	5.29	152	152
m	12.0685	134.1	32	9	17.1	168	168
f	11.9507	138.5	40	11.5	21.8	206	206
f	8.42192	116	18	6.75	11.5	151	151
f	11.7644	138	33	12	11.6	201	201
f	11.2521	135.5	28.5	8.5	7.16	154	154
m	8.10411	113.8	19.5	5	13.3	53.2	53.2
f	9.27945	120.7	19.4	6	10.8	97.9	97.9
m	12.7781	137.1	29.5	11.5	13.7	295	295
m	7.30411	105	16.2	2	1.94	65.1	64.5439
m	15.2904	151.3	39.5	13	5.73	217.9	332.614
f	11.474	136	41.9	10	8.17	180.2	266.649
m	6.4274	98.7	12	3	12.3	343	343
f	6.92055	104.5	16	4.5	20.3	72.7	72.7
m	10.4082	117.8	15.5	5.5	20.9	70.5	74.0175
m	4.10137	92.6	13.3	3	15.33	79.8	90.3333
m	15.0356	136.8	29	11.5	2.44	152	152
f	10.663	120.2	24	10.5	11	184	184
m	7.08219	111.9	18	3.5	22.9	74.5	81.0351
f	11.526	133.5	31.6	10	6.61	170	248.754
f	9.37808	125	22	6.75	11.5	170	170
m	14.4493	151.5	42	13	14.6	228	228
m	10.5699	130	27	8	0.68	118	118
m	14.4493	150	35	10	13.3	211	211
f	10.5562	122.4	22	8.75	8.5	114	114
m	9.4411	121.3	19.5	5.5	19.3	119	159.105
m	15.5397	159.5	51.3	14	15.9	393	393
m	9.83014	126.7	35	9	3.83	118.5	158.228
m	15.2164	152	37	13	13	257	257
m	7.80548	113	26	5.5	15	167	167
m	7.32055	110.8	18	4	25.7	169	169
m	11.1205	132.5	30.6	11	4.7	107.4	107.4
f	13.0384	144.6	37.5	12	5.88	291	291
m	12.6384	131.9	26.6	10	13.3	145	145
m	12.389	140.7	34	11	13.9	202	202
f	7.78356	113.7	17.5	7	5.99	78.8	88.7544
m	13.0493	140.5	38.5	9	6.79	126	126
f	5.74795	100.4	15	3.5	16.4	34.1	34.1
f	6.72877	105.2	17	3.75	17.7	48.7	48.7
f	9.80822	124.6	26.5	10	8.92	179	179
f	12.4986	136.7	24.5	10	11.6	161	161
m	11.0192	132.9	26.5	11	13.5	111	111
m	10.3781	128.6	32	7	13.69	185.8	276.298
f	6.07397	105	15	5	11.7	182	182
f	17.2384	140	32	14	1.83	28.1	28.1
f	7.05205	108.1	15.5	4.2	14.1	161	161
f	6.87671	106.9	14.8	3.5	16.14	96.2	119.281
f	8.19178	102.6	18.3	3	16.4	117	117
m	4.8274	99.5	16.5	2.5	16.5	88.4	88.4
m	13.863	137	26	11.5	5.63	153	153
m	8.86575	123.6	29.4	5	9.68	129.9	178.228
f	6.62192	103.8	14.4	3.5	9.62	87.5	87.5
f	5.43288	103.2	13.2	3.75	7.95	113	113
f	13.0493	140.9	29.6	11	13.3	163	163
m	5.6411	104	14	3	36	100	100
f	13.6877	142	37.8	13.75	24.8	267	418.93
f	11.4932	137	28	10	9.13	123	123
f	12.6685	137	41	12	10.6	271	271
m	9.32055	122	25	7	11.1	97.9	97.9
m	14.3973	149.2	29.8	13	11.6	330	330
f	9.46301	115.4	18.4	7	23.5	214	214
m	10.1863	129.2	25.4	9	16.8	147	147
f	13.3205	146.4	33	13	26.5	544	544
f	6.66027	101.4	12.2	4.2	15.81	177.6	262.088
m	7.46027	112.6	20.5	4.5	5.73	80.1	80.1
m	14.7671	150	41	12.5	38.1	403	403
m	9.94247	122.4	23.5	6	15.1	124	124
f	10.2822	123.1	21.8	10	20.78	84.8	99.2807
f	9.55068	121	20	8.75	10.6	95.1	117.351
m	12.1315	139.4	33.6	11	12.28	238.6	368.93
m	10.4356	122.7	21	10	18.4	114	150.333
m	15.4192	153	46	14	9.37	169	169
m	11.7397	134	36	12.5	14.5	474	474
m	11.7397	132	35	12.5	14.5	367	367
f	11.7918	132	26.3	9	12.8	109	109
m	5.95342	107.2	16.5	5	6.13	31.6	31.6
m	9.91507	127	23.5	10	11.7	85.4	100.158
m	14.4055	139.9	35	13	11.5	156	156
f	4.61918	97.3	13	3	14	88.7	88.7
f	6.56164	111.4	19.5	5	11.7	79.7	79.7
f	5.41644	102	16	3.5	19.9	139	139
m	8.72055	113	20	5.5	30.32	98.6	123.316
f	9.52877	110.9	18.3	7.75	9.76	249	249
m	13.9534	149	57	12.5	3.39	35.5	12.614
m	5.65753	104	16.3	3.5	12.68	99.7	125.246
m	5.3589	100.4	14.7	3	22.9	39.6	39.6
m	11.863	135.9	40	8	6.49	139	139
m	13.589	141	29.5	9	6.42	195	195
m	15.011	154.5	50	12.5	8.39	310	310
m	14.5808	145.9	27.6	13	22.5	118	118
f	8.32877	116.4	29.9	7.75	11.89	162.1	234.895
f	13.1945	140.3	34	12	5.34	177	177
f	9.01918	122	22.2	7.75	10.2	163	163
m	5.33151	98.8	18	3	11.9	85	85
f	3.12603	87.6	11.5	2	17	79.1	79.1
m	9.48219	122	21.5	9	11.2	66.2	66.2
m	9.98082	124.6	23	7	8.05	72.1	72.1
f	11.9616	130.5	25.5	11	11.6	285	285
m	12.3041	136	34	9	11.3	110	110
f	14.3068	150.8	55.5	12.5	13.7	582	582
m	13.2219	143.4	32	11	7.47	78.4	78.4
m	11.0795	132.5	30	9	3.23	88.4	88.4
m	12.526	141.1	28	10	37.5	191	191
m	11.9068	137.5	39.5	9	3.54	222	222
m	11.9863	139.1	29.5	10	11.5	171	171
m	5.8137	106.7	19.7	7	5.41	26.1	15
m	4.81918	100.2	14.7	3.5	10.89	49.9	37.8772
m	7.4137	115.1	19.5	5	12.1	105	105
m	16.4548	155.7	48.5	16.5	39.3	276	276
m	6.3726	103.4	15.7	4.5	21.4	43.1	43.1
m	5.92603	106.9	17.6	4.5	4.6	65.7	65.7
f	13.4301	147.5	35.5	13	6.26	207	207
m	13.7151	144.9	34.7	12	22.3	165	239.807
f	15.389	142	30.3	11	10.8	81.3	81.3
f	12.2548	139.6	34.4	12	22.32	272.6	428.754
m	12.7726	142.3	35	12.5	11.7	109	109
f	7.2411	109.7	16.4	5	19.7	95.1	95.1
m	12.789	139	33	10	11.4	249	249
m	8.52877	120.5	20.6	7	19.02	100	125.772
f	6.97534	105.8	17.3	5	12.9	83.3	96.6491
f	12.989	138	26	11	15.4	233	233
m	7.73151	114.2	26	5	15.5	187	187
m	15.4521	153	65	13.5	17	345	345
f	9.23562	114.4	17.2	6.75	40	120	120
m	7.57808	111.7	19	3	8.89	73.5	73.5
f	7.76986	113.5	18	5.75	11.8	111	111
m	5.27671	100.3	15	5	8.12	68.1	68.1
m	14.8521	152.5	35	11.5	12.9	206	206
f	11.1096	125	26.5	8.75	7.34	75.6	83.1404
m	5.72055	105.6	17	2.8	8.26	54.8	54.8
f	4.16712	92.2	13.5	2	33.4	103	103
f	9.02466	112.2	16	5.5	33.27	69.2	71.9123
m	16.137	141.5	44	12.5	14.2	330	330
m	15.7726	158	45	14	6.36	218	218
m	6.63288	110.8	17.8	6	12.3	63.1	63.1
m	4.30685	90.2	14.6	2.67	15.94	100.9	100.9
m	13.5425	141	52.4	12.5	0.59	105	134.544
f	12.0219	137.3	26.1	10	6.81	77.8	87
m	11.537	132.5	37	10	12.5	129	176.649
m	13.1452	140.5	31.5	10	8.6	215	215
m	7.2137	113.8	20	5	15.9	72	72
m	13.2438	141	37.2	12.5	7.05	142.4	200.158
m	8.23288	113.6	24.5	8	9.8	195	195
m	11.9233	125.5	24.3	10	19.6	56.9	56.9
m	11.8055	138	29.2	10	22.5	201	201
m	15.1479	151	63	13.5	18.2	291	291
m	12.4712	139.9	27.5	11	13.1	89.6	89.6
f	6.71781	110	14	5	6.39	52.2	52.2
m	12.8575	139.5	32	11	15.5	194	194
f	8.28767	117	21.4	6	22.27	152.7	218.404
m	5.19726	93.1	13.2	3	8.1	25	25
m	10.3973	129.6	28.5	8.5	4.7	88.52	88.52
m	13.8521	148	41.7	12.5	8.93	138	192.439
m	17.1644	147.8	33	12.5	19.6	105	105
f	11.7479	135	41.5	11	12	343	343
f	11.9288	134.2	25	9	8.85	180	180
f	8.10685	117.1	22	7	26.9	201	201
m	6.90411	98.5	13.7	4.5	5.72	65.3	65.3
m	14.8219	147.7	31	13	6.08	179	179
m	14.7945	154.3	53.5	13.5	13	222	222
m	6.71233	108.4	19.8	5.5	4.95	59.1	54.0175
f	6.2137	104.6	19.3	5	13.7	95.4	95.4
f	10.6849	130.2	23	7.5	10.1	157	157
m	9.82466	123.6	25.5	9	14	198	198
m	13.6247	140	35	11	10.3	121	121
m	14.1288	143.7	42.5	12.5	11.4	165	165
m	5.80548	101	15	2.5	10.1	64.2	64.2
m	11.189	133.8	30	9	11.6	115	115
f	7.93151	118.3	20.1	8	12.6	150	150
f	4.50685	94.7	12	2.5	8.021	66.8	66.8
f	7.13151	110	19.5	10	14.4	34.3	34.3
m	10.537	122	23	6.5	23.4	94.8	94.8
m	8.63562	119	23	6.5	10.7	75.5	75.5
m	12.8301	129	26.5	8.5	8.23	493	493
m	13.4575	146	42	10.5	8.61	171	171
m	7.54247	116	23.8	2.5	12.5	137	190.684
f	4.01096	92.6	12.5	2	24.2	94.1	94.1
m	11.0822	128.3	24	9.5	11.1	111	111
f	9.07945	123.2	20.8	7.75	23.6	166	166
m	14.0849	144	40.7	13	5.13	305	305
f	13.1534	148.1	36.1	13	19.8	367	367
m	17.211	161.6	74.3	13.5	3.68	133	183.667
m	13.5014	136	26.7	11.5	8.13	165	165
m	8.61918	110	18.8	5.5	20.5	133	133
m	6.62466	109.8	15	5	9.19	44.8	44.8
m	12.4384	137.1	33.8	10	5.79	193	193
m	6.60274	108.2	17	4.75	14.1	47	47
f	6.62466	111.6	16.5	7	31	205	205
m	11.9616	138.1	32.4	9	14.9	156	156
m	10.1233	125.5	25.5	7	6.56	113	113
m	14.9151	154.7	43	13	6.83	180.5	267
f	4.09315	93.7	13.5	2	15.2	83.5	83.5
m	7.44932	115.6	19.2	6	10.1	76.3	84.193
m	4.17808	96.2	12.7	2	9.86	99.1	99.1
m	4.84658	99.7	12.8	2	15.7	48.9	48.9
m	9.18082	121.1	21.6	8.5	8	112.8	148.228
m	10.1068	122	32	8.5	3.17	110	110
f	6.5589	109.6	15.5	3.5	22.54	11.5	15
f	13.7178	149	35.9	12	25.4	262	262
m	11.7123	136	31.5	10	8.9	97.2	97.2
m	6.52329	109	16.8	4	9.7	68.9	71.2105
m	7.09863	105.1	14.4	4	25.1	79.2	79.2
m	9.25205	122.4	22.4	7	15.9	145	145
m	13.6795	141.9	33.5	10	20.6	103	103
f	13.3781	138.4	27.1	8.75	20.6	212	212
m	7.68767	115.3	18	5.5	14	82.7	82.7
f	7.47671	114.8	21.4	8	11	176	176
m	6.92055	111.6	19.3	5.5	13.8	59.6	59.6
f	9.28767	123.6	27	8.5	7.57	194.6	291.912
m	15.189	156	45	13	19.7	194	194
f	8.15342	119.3	26	7.8	5.56	116	116
f	12.4027	135.2	34	10	8.61	212	212
m	4.56164	96	12.5	2.75	15.3	33.7	33.7
m	10.4082	126.4	25.3	6.5	13.9	102	102
m	14.0548	143.6	43	13	22.7	300	300
f	7.65753	114	15.4	5.75	40	141	197.877
m	13.1178	138	26	9	7.54	146	146
m	14.2137	145.4	46.5	13	10.8	196	196
m	12.9233	142	36	12	14.61	159.6	230.333
m	9.09863	124.2	23.8	6	8.33	126.6	172.439
m	10.1014	127.2	26	7.5	10.3	198	198
m	8.38082	119.3	21.8	7	10.7	84.3	98.2281
m	4.1726	97.9	14.5	2	6.91	28.1	28.1
m	9.04932	121.2	24.5	3.5	11.9	153	153
m	13.1178	143.1	40	10.5	8.44	161	161
f	13.1288	141	34.4	14	9.58	415	415
m	7.97808	112.8	21.5	3	13.4	71.2	71.2
m	7.03014	113	21	6.5	18.3	91.9	91.9
m	8.79178	121.6	21.6	8	11.1	54.4	54.4
m	12.6356	140.4	37.5	12	7.56	143	143
m	12.6849	141.5	35	10.5	12.1	171	171
f	6.47671	106.1	16	5.75	13.23	151.4	216.123
m	10.2575	126	23.4	8	21.7	98	98
f	13.6493	146	40	14.5	12.9	395	395
m	12.789	140	33.1	11	3.49	129	176.649
f	9.31233	121.3	19.5	6.75	5.66	107	138.228
m	4.59452	99.1	14.8	3.25	12.4	75.3	75.3
f	12.5178	141.4	31.5	11	6.67	91.3	91.3
f	3.30685	85	13	1	1.84	25	25
m	12.1123	134	38	10	11.7	260	260
m	11.989	129.3	36	10	14.4	108	108
m	3.91507	90	12.3	3	10.14	22.7	22.7
m	10.389	125	20	6	20.09	128.9	176.474
m	14.7671	148.1	35.7	12.5	10.7	198	198
f	13.8301	142.6	35.9	12.5	20.9	537	537
m	9.70137	125.2	23.7	7	21.6	137	190.684
f	4.3863	97.3	14.9	2.5	3.35	25.6	25.6
m	13.2411	139.6	31.7	11	18.1	140.7	140.7
m	13.9397	146.4	33	10	16.7	167	167
f	3.9726	90.4	13.3	2.5	13.6	44.2	28.0526
f	11.5589	128	39	10	9.29	208	315.421
f	13.5479	144.4	36.5	10.5	13.3	259	259
m	13.4658	142.8	34	13	23.7	141	141
f	9.58082	125.6	31	6.83	4	134	134
m	10.5726	118	27	8	6.61	28.7	28.7
m	5.60274	105.4	17	5	19.6	124	124
m	12.2795	134.3	26.7	9	7.84	90.2	90.2
f	4.93699	99.5	14.5	2.5	18.8	79.2	79.2
m	3.87671	94.1	13.3	2.5	23.9	74.5	74.5
m	6.29041	109.1	16	6.25	6.22	76.1	76.1
f	10.8712	129.4	24.9	8.75	15.3	128	128
f	10.6959	123.4	20	9	7.9	178	178
m	5.06575	88.2	10.6	2.83	8.54	29.4	29.4
m	10.6959	126	24.5	7.5	10.8	137	137
m	4.19452	97.9	14.8	3.5	12.7	61.5	61.5
m	9.22192	119	20	6	7.64	102	102
f	12.6822	143.4	42	12	13.1	194	194
m	10.5233	125.5	26.6	9	14.6	135	135
f	8.67397	110.9	18.6	8.75	16.5	121	121
f	7.07397	111.2	17.1	5	15.1	122	122
f	14.8959	150	32	12.5	9.64	290	459.281
m	6.46849	108.5	16.6	6.5	21.4	147	147
m	4.38082	90.2	12.4	1.75	18.13	59.2	54.193
f	3.33151	80.6	10.1	2	6.68	48.1	48.1
m	7.36986	110	17.5	4.5	15.5	26.6	26.6
f	12.1096	132.6	32	8.75	13.2	213	213
m	6.90137	108	17	3	15.9	32.4	32.4
f	13.2767	143.7	44	12	23.3	450	450
m	10.9452	123.8	21	8	20.6	46.4	46.4
m	6.74795	106.3	15.5	4	9.16	31.1	31.1
f	5.49041	99.6	14.5	5	6.87	41.6	41.6
f	4.23014	92.4	11.2	2.5	19.46	111	145.246
f	9.0137	123	20	8	13	44.5	44.5
f	11.7534	131	23.5	9.75	15.9	171	171
f	13.1918	137.2	28.5	12	14.6	269	269
m	9.65753	124	21.4	9	10.1	43.1	25.9474
m	14.3726	144.1	33.7	10.5	16.7	327	327
f	13.0932	146.3	50.8	11	5.46	264	264
f	8.17808	115.1	19.6	6.5	8.29	127.6	174.368
f	10.4986	127.4	24	10	7.45	164	164
m	9.54521	125	25.3	9	11.3	173	173
m	12.4082	132.9	27.2	11	9.57	175.6	258.404
m	7.16986	112.4	17	3	8.18	89.9	108.053
m	13.9699	137.7	31	11	11.7	380	380
f	7.86027	114	19.5	6.75	11	148	210.158
m	13.7616	146.7	33	13	6.53	312.1	497.877
m	9.64658	124	26.8	9.5	8.67	164.1	238.228
f	7.44932	109	20.5	5.75	8.93	107	107
m	9.74247	120	21	7.5	30.5	91.7	111.211
m	5.65753	104.4	15.8	3.5	20.3	118	118
m	12.3205	140	43.1	12	4.65	179	179
m	15.0247	155	43.6	12.5	14.4	174	255.596
m	7.04658	113	19.5	5	10.29	82.7	95.4211
m	13.6055	135	27	11	21.8	201	201
f	11.0986	132.8	26.1	10	13	187	278.579
m	9.05753	120.3	24.6	6.5	11.9	44.4	44.4
f	8.38356	120	23	7.75	16	140	196.123
f	11.874	137.9	28.8	10.5	29.6	363	363
m	14.6493	148	48	9	6.6	167	167
m	12.1973	134	29	7	18.4	137	137
f	5.13973	97	13.7	3	16	89.5	89.5
f	12.5041	135.7	30	10	9.96	159	159
f	7.9863	119	19	6.75	5.34	85.2	85.2
m	7.22466	111.2	25	5	6.32	63.8	63.8
m	13.1808	144	41.5	11	10.5	219	219
m	9.96438	124.2	24.4	9	20.4	186	186
m	14.8685	155.8	38.5	15	9.41	269.4	422.965
f	13.8247	145.2	33.7	14.5	18.1	267	418.93
f	13.4493	142.2	46.7	12	11.6	229	229
m	13.0767	137	27.3	10	18.6	150	150
m	8.50959	122	22	7	9.15	91.1	91.1
f	4.54521	95.7	13.5	4.2	13.8	88.2	88.2
f	9.77808	125.3	22	7.75	11.2	60.9	57.3509
f	10.7671	132.6	35.9	8.5	1.72	169.9	248.579
m	10.137	125.7	21.8	6	4.49	123	166.123
m	12.211	140	28.1	9	16.7	92.1	111.912
m	4.39726	91.2	12.6	12.6	12.84	55.6	47.8772
m	12.6575	138	27.4	10	4.83	255	255
f	12.1233	135.3	27.9	10	9.05	180	180
f	10.0192	127.6	21.4	8	12.7	159	159
f	9.70685	122.2	24	8	20.8	152	152
m	13.2795	143.6	37	12.5	8.76	253	253
f	8.46027	120	24.9	4.5	9.6	158.6	228.754
m	12.674	138.9	31.7	12.5	14.9	135	187.175
m	14.5041	144	36	12	9.25	145	145
m	6.29315	107.3	15	5.5	12.6	49.9	49.9
m	14.0932	146.1	53	13	4.27	163	163
m	12.4055	135.5	34	10	4.21	156	156
m	7.32055	111.8	23	4.5	6.36	105.2	134.895
m	3.55068	82.7	11	1.3	2.43	15	15
m	13.863	141	31	8	6.08	183	183
f	8.9863	119.9	22	8	37.9	222	222
f	10.663	131	28	7.75	8	107	138.228
f	12.1945	132.6	30	10	7.18	127	173.316
m	17.137	164.2	49	14	6.51	253	394.193
m	13.7562	145.1	36	11	12.8	140	195.947
m	7.72603	115.9	21.2	5	10.87	91	109.982
m	7.52603	104.5	14.6	4.5	9.1	69.5	69.5
m	10.1123	126.1	24	10	13.07	112.6	147.877
f	4.78082	97.8	12.1	2.5	20.5	78.5	78.5
f	5.83288	97	13	2.5	21.4	82.7	82.7
f	5.69863	91	12	3	11.9	61.8	61.8
m	4.04658	91	14.3	2.7	8.57	39.9	39.9
m	14.4795	147	34	11.5	19.8	363	363
f	7.15616	111.3	18.1	5	9.38	98.9	98.9
m	6.30411	103.9	15.5	4.5	14.9	44.3	44.3
m	7.55342	107.5	20	6	32.78	121.7	163.842
f	11.4795	128	24.2	10	11.2	161	161
m	11.1397	128.7	25	9	8.21	78.3	78.3
f	4.30137	95.9	14.4	2.5	17.2	65.1	64.7193
m	6.39452	108.9	14.8	4.5	3.39	49.9	49.9
f	6.5726	103.5	13.8	6.75	16.4	65.9	65.9
f	14.2986	131	36.3	10	1	70.2	70.2
f	8.46575	121.4	20	6.8	20	102	102
f	11.7096	135.5	32	10	4.31	71.8	71.8
m	3.56438	90.9	12	2.75	13	51.4	51.4
m	10.0658	126.8	25.5	10	14.85	165	239.807
f	11.337	128	28.5	10.5	16.2	208	208
m	13.8712	145.7	36	12.5	7.84	134	185.421
f	8.88767	120.2	20.4	8.75	6.49	85.9	85.9
m	6.92055	100	13.1	6	17.08	69.5	72.2632
m	13.189	143.2	38.5	12	10.5	217	217
f	9.71507	124.2	26.5	7.75	10.4	174	174
f	6.07671	105.8	15	5	15.5	115	115
m	14.1041	146.7	36.7	12.5	7.1	198	198
m	6.05205	95.7	15.4	3	11.6	30.9	30.9
f	7.81096	114	19.5	5.5	17.4	102	102
m	14.5507	148.5	47.3	13	17.2	276.5	276.5
m	16.2959	158.8	39	14	19.4	151.2	151.2
m	16.9781	160.3	56.9	15.5	19.7	472	472
m	5.56164	103.5	16	5	8.27	96.5	119.632
f	12.3425	136.8	31.9	10	11.1	202	202
m	14.7918	155.5	40.8	11	12.6	158	158
m	12.537	141	45	12	3.57	174	174
m	9.01096	116.8	23	7	7.18	86	86
f	11.5699	130.5	36.5	10.5	7.42	140	140
m	11.8137	133.7	31.7	10	8.53	245	245
m	14.0767	150	40.4	16	22.2	228	228
m	11.3753	134.5	28.3	9	19.9	164	164
m	16.8192	162	51	15	19.6	339	339
m	16.2411	160.7	37.5	14.5	12.4	459	459
f	11.9151	138.2	26.4	12	19.3	294	294
f	3.89589	90.9	12.5	2.5	16.09	57.7	51.7368
f	7.46027	111.5	18.2	5.75	19.4	91	110.158
m	11	123.5	21	7.5	11.7	47.5	47.5
m	4.10137	82.6	10.1	2	1.67	25	25
m	15.9205	150.7	39.5	14	27.7	150	150
m	14.0521	139.2	34.5	13	11.5	270	270
m	14.7644	149.3	48.5	13	7.9	381	381
m	13.0932	142.9	38.4	11	11.73	234.2	361.211
f	6.11507	106.5	17.1	5.75	7.53	126	171.561
m	8.36712	121.2	36	4.5	8.06	177	177
m	7.30411	110.8	19.9	4.25	17.14	111.3	145.596
m	3.86575	94.1	13.5	2	11.95	60.3	56.1228
m	10.1781	119.9	21	7	11.8	109	109
m	11.1452	130.4	28	8.5	13.1	129	176.649
m	13.4603	143.2	35	11	10.3	140	140
f	11.4493	133	30.6	11	9.34	169	169
f	11.4493	132	22.5	11	18.8	113	113
m	5.73151	101.2	13.5	2.5	5.3	23.3	23.3
m	6.92329	105	16.5	5	7.46	49	49
f	6.31233	107	17.5	3	11.6	46.5	46.5
m	12.5178	134.5	32.8	10	7.46	123	123
f	12.9397	142	28.6	12	30.78	237.5	367.175
f	13.4877	148.4	43.5	11	6.69	305	305
m	8.29589	117.5	18	5.5	22.1	65.6	65.6
m	10.4055	123	24	7.5	16.5	43.4	43.4
f	12.0438	125.7	23.5	8.75	10	81.1	81.1
f	10.3123	119	21	7.75	8.71	98.1	98.1
f	11.8356	137.6	34.6	7.75	8.67	137	137
m	8.47945	118.3	19.2	4.5	7.6	49.5	49.5
f	9.45753	119.6	27.9	6.8	7.42	136	189.105
m	5.7589	106.4	15.5	4	20.6	111	111
m	14.2685	151.5	38	10.5	29.9	240	240
m	16.2521	162.5	46.5	16.25	20.66	299.9	476.474
f	12.5397	136.9	29.2	9.5	12	216	216
m	11.4822	135	23	9	15.7	141	141
m	14.6384	147.5	44	12	21.4	275	275
m	5.93973	106	17.5	3.5	9.06	51.9	51.9
m	5.61644	101	14	2.5	13.9	46.3	46.3
m	12.8027	138.6	30.5	11	13.3	104	132.789
f	12.9205	138.4	31	10	5.93	122	122
m	12.3151	139.4	32.9	10	8.45	112	112
m	10.0658	123.9	26	10	14.2	161	232.789
f	15.3589	149.6	52.4	15.5	16.3	410	410
m	5.66575	103	14.7	4	11	42.9	42.9
m	12.9562	141.9	46	11	3.82	139.2	194.544
f	5.24658	99.5	14.8	3.5	11.5	48.2	48.2
m	12.5342	137	31.7	11.25	8.1	187.6	279.456
f	6.63014	102	16.1	4	16.1	166.6	242.789
f	7.53151	111.8	16.7	7.8	15.16	249.8	388.754
m	12.0986	138	33	11.5	15.7	135	135
f	10.0712	122.6	18.7	8	15	127	127
m	9.25205	120.4	25	6	18	92.1	92.1
m	3.09041	89.8	12.5	2	8.48	63.1	63.1
f	14.8466	147.6	45	14	13.1	516	516
f	8.25753	119.7	16	6	10.9	71.7	76.2982
m	8.15342	119.2	19.7	3	20.7	165	165
m	11.1699	132.6	24.6	9	10.5	135	187.175
m	14.3041	144.3	42	11.5	10.6	142	142
m	5.00274	99.8	14.7	3.5	7.65	25	25
f	5.27397	98.3	14.4	5	5.91	86.5	102.263
f	5.25753	97.1	17.9	4.2	18	120	120
m	14.9096	151	43	12.5	7.56	298	298
f	4.09041	90.8	11.6	3.75	7.31	54	45.2456
f	12.9918	144.9	36	11	16.4	240	240
f	7.20548	110.9	20	6	8.63	111	111
f	13.1973	142	32.5	10.5	11.7	313	313
f	11.5479	133.5	27	8.75	16.5	112	112
f	6.95616	101	14.4	2.5	2.76	25	25
f	14.3425	150.3	42	12.5	18	445	445
f	12.8411	140	38	12.5	7.6	176	176
m	5.35068	102.1	14.7	2.5	8.99	95.4	117.702
f	7.16438	110	17.5	5	16.8	84.2	84.2
m	13.5753	143.7	34.7	10.5	6.68	125	125
m	7.26575	113.5	19.3	5	11.5	143	143
m	13.9863	146.3	38	12.5	10.1	215	215
m	5.66027	97.3	14	3	18.4	122.5	122.5
m	13.7863	141	30.7	9	29	214	214
m	15.7014	153	38.8	13	30.6	389	389
m	13.0384	141.5	34	8	26.3	261	261
m	16.8274	158.7	48	14	19.82	494.3	817.526
m	14.8137	146.7	36.2	12.5	7.6	183	183
m	13.8849	148.1	43.5	11	13.3	160	231.035
m	7.3863	113.5	21	4.5	6.28	44.1	44.1
m	4.64932	89	11.5	2	4.06	56.1	56.1
m	16.4438	154.1	50	12.5	8.39	149	149
m	7.02466	108.8	18	4	14.3	53.6	53.6
m	3.14795	88.8	12	2	9.46	47.4	33.4912
m	11.937	137	27	9.5	10.9	130	178.404
m	9.50411	107	17.7	4	17	79.7	79.7
f	10.7699	128	28.5	7	0.52	31	4.89474
m	12.6575	134.6	38.7	9.5	7.94	173.2	254.193
m	7.67123	112.7	20.6	5	11	95.5	95.5
m	13.4822	145.7	42.5	12.5	0.22	143	143
f	11.9671	135.4	25	10	11.3	218	332.965
f	7.21644	105.3	16.4	6	10.9	73	78.5789
f	10.7233	125.3	25.5	10.5	32.5	185	185
f	14.8	149.7	31.2	11	13.3	301	301
m	13.1096	141.2	28.5	11	3.51	82.3	82.3
f	9.72329	124.8	25	11	9.62	113	113
f	10.7205	131.8	21.5	9.5	13.41	104.8	134.368
m	12.6301	139.3	32.5	8	14.3	187	187
m	14.3178	147	38	12	22	373	373
f	9.92329	126.2	22.7	8.75	14.41	125.5	170.684
f	12.9562	138.9	33.5	11	2.61	249	249
m	14.5288	147.5	33.5	13.5	25.7	328	328
m	7.89589	118	21.5	7	14.08	100.9	127.351
m	13.274	140.6	29.4	10	5.73	180	180
m	8.26849	116.8	27	8.25	7.97	90.4	90.4
m	11.6192	134.9	39.7	11.5	2.67	182.8	271.035
f	13.4959	147.4	39.1	14	26.08	442.9	727.526
m	11.5288	134.5	30.5	9	13.3	198	198
f	13.5288	148.5	39	12	15.7	207	207
m	15.7041	152.8	59.9	17.5	12.8	478	478
f	10.9507	130.8	25	9	20.3	178	178
f	7.96712	118.8	30	7	14	212	212
m	13.2493	137	36.5	10	12.8	88.6	88.6
f	9.85205	125.9	26.9	8	5.93	111.7	146.474
f	11.2329	132.3	26.5	10	14.9	180	180
f	9.34247	118	25.5	9.5	9.72	55	55
f	3.89589	90.4	12.8	2.5	9.88	56.7	56.7
m	10.8603	126.6	22.7	7	7.97	182	182
f	10.7068	125.5	22.5	10	13.27	135.5	188.228
m	14.4438	151	41.7	12.5	14.3	379	379
f	7.52055	110.7	23	7	21.4	160	231.211
m	5.48767	101.8	14	4	17	37.6	16.2982
f	11.326	126.2	24.5	8.75	11.7	84.1	84.1
f	7.49589	113.2	20	7	11.4	184	184
m	7.44384	112	17.2	4.5	9.41	78.6	88.2281
m	6.75068	110.9	15.5	5	1.99	51.5	51.5
f	12.3945	142	35	12	17.2	243	243
m	15.6877	160	52	12.5	11.6	551	551
m	4.79726	93.6	14	3	5.4	43.3	43.3
f	11.8603	138	32	12.5	9.03	67.6	67.6
m	12.874	139.8	26	9	11.3	90.4	90.4
m	6.31507	106.2	16	4	13.61	65.6	65.4211
m	13.0219	143	31.4	12.5	11.6	86.2	101.561
m	12.5151	141.2	40	10.5	4.05	275	275
f	11.5425	133	26.5	10	11	183	183
f	12.3836	140.1	37.5	11	10.6	274	274
f	6.57808	108.9	16.5	6.5	16.1	58.6	58.6
m	11.9918	137	35.5	10	4.15	147	147
f	6.33425	105.5	14.5	6.75	2.65	59.9	59.9
f	3.54521	90.6	12	3.5	11.5	50.6	50.6
f	10.3616	128.5	29.6	10	9.35	124	168.053
m	13.6384	143.9	41.5	11	7.9	296	296
f	9.3863	118.4	26	6	7.18	160	160
f	10.1973	122.5	22	10	18.74	108.8	141.386
f	11.389	131.2	24.4	10	5.84	73.1	73.1
m	7.53973	114.9	23.5	5.5	8.46	88.6	88.6
m	15.3096	159	55	15	23.8	590	590
m	11.8849	133.6	25	11.5	10.9	73.1	78.5789
m	14.3315	137	23.5	11.5	15	173	253.842
m	8.81644	119.1	28.8	9	9.6	67.1	67.1
f	12.9205	139	35	10.5	13.2	203	203
f	11.0658	131.5	33.5	8	6.32	185	185
f	11.0658	132.9	37	8	8.28	217	217
m	11.9205	133.4	24.2	10	39.9	165	165
f	12.7288	136.4	28	10	10.3	112	112
m	14.7178	146.4	37.5	12	10.9	195	195
m	16.1452	161.4	49.5	15	36.6	306.9	306.9
m	7.64384	114.6	22.9	7.5	13.9	163	163
f	13.1014	133.8	32.5	11.5	10.9	273	273
m	10.1918	116.4	23.2	7	15	66.8	66.8
m	13.3425	140	34.4	12	16.2	150	150
f	10.1178	126	23	9	19.8	190	190
f	8.2274	118.3	19.7	8	11.91	168.1	245.421
m	14.9726	152.5	48	14	9.77	220	220
f	9.03288	122.7	17.5	6.8	10.87	164.2	164.2
m	5.87945	103.7	16.5	3.5	17.9	82.1	82.1
m	10.1671	128	37.1	8	5.6	102	102
f	7.48493	107	15.5	5.75	22.9	45.8	30.8596
f	11.5973	135.8	28.6	10	8.66	120	161.035
f	13.1644	139.2	30.6	11.5	24.2	364	364
m	9.72877	127	35.4	7	10.9	74.2	74.2
m	11.5041	136	33.4	10	12.9	185	185
f	10.9507	131.9	34.5	11	5.55	105	134.719
m	6.49315	109	18.7	3.5	8.63	99.5	99.5
m	10.1562	128.5	25.8	7	8.45	89.2	106.825
f	10.9671	126.2	27	9	7.97	139	139
m	15.3534	146	32	11.5	11.6	131	131
m	5.71507	106.1	15.3	4.5	12.99	161.2	233.14
m	13.3507	144.9	37.7	12.5	12	161.7	234.018
f	15.7178	153	45	15.5	10.8	404	404
m	9.92329	127	27	8	21.2	181	181
m	16.9425	153	39	16	11.4	495	495
m	5.43562	101.5	13	3	13.5	123.4	166.825
f	12.7178	141.2	29	11	9.28	162	162
f	4.32329	93.7	13.7	2.5	21.91	68.6	70.8596
m	6.27945	107.2	17	3	5.9	26.8	26.8
m	13.2548	137	26	8	3.82	35.4	35.4
m	12.063	136.6	33.8	7	20.9	125	125
f	10.8575	133.1	33.5	10	4.03	96.7	96.7
m	8.10137	114.8	20.3	6	23.6	62.7	62.7
m	9.07397	118.2	22.1	6	9.25	68.7	68.7
f	13.3644	138.6	31.5	10.5	13.6	271	271
f	6.56986	106.2	15.3	4.5	10.4	38.9	38.9
f	9.01918	121	19.8	3.5	23.28	200.4	302.088
f	12.0795	131.9	39.9	10	4.67	202.1	305.07
m	5.27945	104.1	16.6	3.5	8.99	26.1	26.1
f	13.3781	143	35	11.5	27.5	201	201
m	9.60274	126	23	5.5	19.2	108	108
m	10.6521	130.4	25.8	7	19.6	162	162
m	4.16712	96.4	13.4	3	11.2	59.8	55.2456
m	12.2192	131.5	35	11	3.21	46	46
m	13.3233	137.2	25.5	9	24.47	84.5	98.5789
m	4.15616	92	13	3	8.38	30.8	30.8
m	7.66849	112.3	18	6	7.04	82.1	82.1
m	8.09315	117	20	5.5	12	116	116
m	12.6329	136.5	29	13	11.6	293	293
m	5.44658	103	14.5	3	19.7	26.4	26.4
f	12.8356	145.1	35	11	9.28	194	194
m	14.5041	150.8	38.5	12.5	11.5	247	247
m	13.6384	144.2	35.4	11.5	7.68	164	238.053
m	14.137	145	46.8	12	12.7	171	171
f	14.0795	148.9	45.1	15	4.28	169	247
f	7.1589	107.4	18	5	9.47	129	176.825
f	5.88493	100.6	15.5	6	13.1	35.4	35.4
m	11.4932	132.6	28.5	9.5	8.87	130	130
m	5.19726	101.7	15.9	3	13	85.4	85.4
m	11.389	129	30	11	16.1	127	127
m	13.9808	140.1	31.5	11	10	126	126
m	5.3863	103	15.9	2	31.35	127.7	174.368
f	10.611	129.2	22.1	10	8.83	146	146
m	4.80822	99.4	13.9	3	14.3	49.6	49.6
m	4.62466	95	16	2.5	11.9	25.9	25.9
m	4.73973	99.3	14.4	3	21.63	84	97.7018
m	11.3973	135.4	26	11	14	130	130
m	7.06575	113.3	18.1	6	14	60.1	60.1
m	6.82192	110	15	6	21.6	94	94
m	10.1753	126.9	24.2	8	21.74	170.5	249.456
f	7.64658	112.2	18.9	7.8	11.72	71.2	75.4211
m	11.5014	135.7	27	9	13.1	142	199.456
m	12.0658	140.8	30	10	27.3	157	157
m	14.8	153.5	44.3	12.5	19.7	136	136
m	14.4658	153	52	14	26.6	527	527
m	13.7288	144	36	11	14.2	107	138.053
f	6.49589	102.9	17.5	2.5	9.28	89.9	89.9
f	11.0986	127	35	8.75	5.53	125	125
f	8.3726	120.6	22.3	6.5	16.09	119.2	159.632
f	7.50685	116	24	4	16.2	158	158
m	13.2849	144.8	33.5	12	31.3	164	164
m	4.83014	100.8	15.8	2.7	8.98	74.5	74.5
m	11.2219	129.8	28.2	8	17.05	138	192.439
f	3.24658	85.9	12.5	2	16.7	111	111
f	4.0137	90.4	13.5	2	13.7	121	121
m	15.8603	150	52	14.5	13.37	306.5	488.053
m	3.48219	83	10.4	2	0.83	25	25
m	14.3699	132	27	11	22.9	128	174.895
f	6.93151	111	19.5	8.75	15.7	252	252
m	12.9479	140.2	31	11.5	7.6	43.3	43.3
m	13.4055	142.3	37.2	11	10.7	191	191
m	10.526	127.8	27.8	6	12.3	123	166.123
f	9.76712	122.9	27	10	6.58	205	205
f	11.5945	129.2	36	9	5.87	197.7	297.351
m	10.874	130.6	26.1	7	10.84	146.2	206.825
m	13.7589	143.8	43	13	9.99	223	223
f	5.81096	104.2	14.9	4.5	8.98	61.7	58.7544
f	10.1507	124.8	21.9	10	18.7	168	168
m	6.07671	105.1	16.5	4	13.4	36.3	36.3
f	7.11233	112.7	16.7	5	19.8	94.4	116.123
m	16.3452	159.6	50.2	13	3.86	251	251
f	9.82192	124.5	25	8.75	7.41	149	211.912
f	4.41918	96	12	3.5	8.98	71.9	76.6491
m	7.54521	115.6	20	4.5	14.64	131.5	181.035
m	12.7699	142.2	38	11.5	7.76	185	185
m	9.11233	122.2	21.1	7	15.1	88.3	88.3
m	12.4575	140.3	33.6	12.5	6.93	132	132
f	12.2548	140.3	35	11	16.9	197	197
m	9.30685	122.8	25	6	9.05	104	104
m	6.82466	111.8	19	5.5	12.9	102	102
m	3.88767	89	12	1	0.886	25	25
f	13.2192	143.5	33.7	12.5	19.5	203	306.649
f	8.24932	108.2	21	7.75	30.5	256	256
m	13.5753	145.3	52.5	12	3.89	220	220
m	12.2712	130.7	21	8	7.15	29.1	29.1
m	11.1781	130.7	29.6	9	6.68	110	110
m	4.4	99	17	3.5	10.3	71.6	71.6
f	13.1507	141.9	33.5	12	16.9	210	210
f	7.50685	111.9	20	6	33	158	158
f	9.52055	120.9	26	8	13	321	321
m	15.0603	156.1	45.5	11	8.52	197	197
f	10.1315	121.2	22	8.75	5.55	125	125
m	12.1123	135.5	29.8	11	17.9	127	173.14
m	10.989	128.8	28.5	8	12.9	128	128
m	3.75616	95.6	16	3.75	11.3	32.8	32.8
f	7.24658	113	19.1	6.8	6.05	121.4	163.491
f	14.063	149.9	43.3	12	14	526	526
m	6.53699	109.1	17.5	6	12.68	80.7	91.9123
f	11.9452	137.1	35	11.5	7.96	126	126
m	5.5726	105.3	17	3.75	20	57.1	57.1
f	6.32877	107.2	13.5	5	9.62	68.3	70.3333
f	4.38082	89	12	1.75	0.62	25	25
f	9.33151	117.7	19	6.75	11.5	200	200
f	8.94795	121.4	20.5	7.75	10.5	167	167
m	10.2055	126.4	21.9	7	10.9	142	142
m	12.2411	139.2	33.7	10	10.1	344	344
m	10.3534	122.6	26.2	9.5	22.3	216	216
m	6.47671	106.5	18	4.5	8	159	159
m	15.9068	151.1	33.3	13	32.9	190	190
m	6.38082	105.5	16.5	3.5	6.62	54.8	46.4737
m	15.1973	150.3	51	13	2.34	103	103
m	9.76438	125.1	24	7	26.7	56.7	56.7
m	13.3315	142.6	34.9	11	8.68	157	225.772
f	8.28493	118.3	21	8	9.49	78.4	78.4
m	10.9918	129.9	25	8	9.94	70.5	70.5
f	6.38904	105.3	14.1	5	13.4	80.6	91.9123
f	6.76986	106.7	18	6	8.59	79.1	79.1
m	14.874	147.6	34	12.5	20.6	159	159
f	3.70959	90	11.2	3	29.8	55.3	47.5263
m	4.06027	95.2	12.8	2.5	9.49	97.8	97.8
m	4.16712	92.2	11.8	2	17.8	26.4	26.4
f	10.0986	124	23.2	8.75	16	194	194
m	13.5425	143.6	39.6	11	8.27	149	149
f	7.63562	116.3	17.8	6.75	16.8	204	204
m	12.5178	140.3	33.8	11	8.38	171	171
f	4.30411	96.8	12	4.5	19.4	57.3	51.0351
m	3.54247	90.5	11	2	4.38	31.8	31.8
f	13.8164	149.6	44.2	15	17.7	259	404.895
f	8.61096	121.7	22	7	22.8	137	137
m	7.72877	116	21.4	4.5	10.8	117	117
m	12.0329	138	30.5	7	11.1	91.3	91.3
f	4.63836	86	10.3	4.25	5.38	59	59
m	15.7397	155.6	42	13	40	403	403
f	8.96986	122	21	7.75	5.8	145	145
f	3.58082	90.1	11.4	2	8.89	83.1	83.1
m	15.3041	158.2	60	15.17	7.76	258	258
m	7.6137	115	22	7	10.96	90.2	108.579
m	12.5507	137.4	27	11	8.47	140	140
m	13.3781	140.6	29.5	11.5	5.8	130	130
m	6.41918	106.8	18	5.5	12.3	46.2	31.386
m	5.30137	101	15	3	11.3	25	25
f	13.0438	145.1	52	13	5.36	267	267
m	12.3562	137	28.5	9	23	205	205
f	11.2986	135	31	10.5	20.2	135	187.351
m	14.3068	148.2	48	11.5	6.24	121	121
m	3.62192	94	12.5	2.5	18.9	25	25
m	13.4301	135	37.5	10.5	9.15	223	223
m	14.3452	149.6	39	11.5	9.78	126	171.386
m	13.6137	142	34	10	6.47	219	219
m	10.6767	126.7	37.3	9	5.47	205	205
f	10.611	127.5	40.5	11	11.8	169	169
m	5.01644	101.7	15	3.5	16.5	67.7	67.7
f	14.1836	146.7	32.5	13.5	24.1	337	337
m	11.6219	129	28.7	9	5.71	276	276
m	4.34247	93	11.3	2	16.68	90.2	108.579
m	13.0822	141	35	11	15.8	182	182
m	12.3726	139	28.5	11	11.4	116	116
m	11.5205	133.9	33.6	11.5	9.05	195	195
f	10.9808	133	30	11	7.53	141	197.877
f	14.5233	144.5	32.7	12	14.1	373	373
f	12.8795	138	31	11.5	4.5	184	184
m	15.8932	153.9	45.3	14	7.74	221	221
m	10.463	130.5	27	9	14.8	108	139.807
f	10.9205	129.8	25.5	8.83	9.55	82.1	82.1
m	15.1123	153	46	13	16.8	377	377
m	7.5726	116.7	21.5	4	9.01	114	114
f	12.1753	127.9	29	10.5	17.6	266	266
m	5.67397	103	16.2	3.5	10.2	81.8	93.8421
m	6.67123	110	17	5	11	80.3	80.3
f	10.8986	125.5	23.5	8.75	19	118	118
f	4.28767	93.1	13	2.25	12.25	123.4	167
m	7.35068	103.6	17.7	2.5	14.7	110	110
m	9.8411	119.5	22	5	17.1	142	142
f	12.0137	135.9	24.8	7.75	11.6	177	177
f	8.6137	122	23.1	11	10.8	119	159.281
f	6.08767	102.8	15	4	16.5	69.5	69.5
m	6.66849	109.9	15.4	5	39.6	43.7	43.7
f	5.38082	99.5	13	5	10.8	77.08	77.08
m	8.11507	114.6	18.4	5.5	15	123	123
f	12.3096	138.8	28.4	8.75	9.29	156	156
f	12.3041	138.4	38	11	7.25	187	187
f	6.9726	108.8	15.9	6.75	18.1	130	130
f	11.4164	132	25	8.75	10.3	125	125
m	12.6712	140	40	11	25.7	151	151
f	8.91233	115	27	6.75	2.94	106	106
m	7.08767	113.5	20	4.5	12.3	90.1	108.404
m	15.0712	148	38	13	11.1	105	105
m	11.7589	133	27	9	5.8	110	110
m	7.03014	112	20	4	5.57	87.8	87.8
m	14.9041	155.4	44	13	3.8	137	137
f	8.9589	123.5	19	8	31.7	25	25
m	12.8548	138.8	33	10	11.2	275	275
f	11.1699	128.6	28.5	8.5	9.55	145	145
f	10.8685	132.7	26	10	13.9	179	179
f	12.4274	136.8	43	12.5	18.1	339	339
f	12.9123	145.4	31	8.75	9.8	194	194
m	8.01918	113.9	15.5	8	5.98	106	106
m	5.66027	105	17.5	5.5	5.43	78.8	88.5789
f	10.6849	129	21.5	8.75	13.1	111	145.246
m	5.07671	100	15.5	5	13.4	76.5	76.5
m	5.64384	103.2	16.3	4	5.44	90.3	108.754
f	10.8986	129	30	8.75	9.76	224	224
m	4.14247	93.4	11.1	2	17.5	53.5	44.193
f	10.7945	129.2	24	10.5	5.97	105	105
m	4.89863	99.2	15.3	3.25	6.84	54.5	45.9474
m	6.16438	103	15.5	3.5	12.3	71.7	71.7
m	13.1315	142.6	31.8	11	8.78	154.9	222.088
f	12.2027	138	27.6	11	27.6	272	272
f	10.4521	127	26.5	11.5	14.2	264	264
m	4.18904	95.5	14	3.5	14.74	49.9	37.8772
f	3.5863	89.5	12.8	3	18.5	105.9	136.298
m	12.926	141.5	32.6	11	7.37	202	202
f	8.63288	118.3	19.4	5.75	21.3	107	138.228
f	6.86301	103.1	12.7	3.5	13.6	80.3	80.3
m	7.13973	113.9	19	4.25	19.2	75.8	75.8
m	8.93425	118.5	20	7.5	18.31	100.1	125.947
m	5.93699	100.4	14.4	2.75	15.6	89.2	89.2
m	6.71781	108.7	18	5	7.63	54.3	54.3
m	11.9671	138	30.8	10	11.8	223	223
m	5.23014	103.5	16	2.75	13.1	251	251
m	5.48493	101.6	14.9	4	8.78	29.9	29.9
f	12.2027	133.7	30.6	10.5	11.9	245	245
m	11.8356	132.2	28.4	11.5	14.8	191	191
f	9.6	118.8	19.9	7.75	7.39	94.8	116.825
m	5.61644	101	14	3	13.9	46.3	46.3
m	12.0466	138	31	11	33.1	116	116
m	12.1288	139.2	33	11	11.3	174.5	256.474
f	9.93699	124.6	27	7.75	7	165.7	241.211
m	8.05205	115.2	18.2	5	17.2	162	162
f	13.4712	146	28.1	13	14.78	406	662.789
f	10.7507	126	23	8.75	9.37	155	222.439
m	10.3041	127	28	7	7.97	104	132.789
m	6.43014	108.3	16.3	4	14.9	43.2	43.2
m	5.14521	98.7	14	4.5	4.25	25	25
m	14.1479	148.8	54	13	8.34	365	365
f	13.6	146	28.5	10	17.5	172	172
m	12.1233	137.3	30.8	9	8.48	153	218.754
m	14.5425	147.1	40	12.5	23.9	185	185
m	14.8493	156.6	52.7	13.5	17.5	319	509.982
f	9.72877	118	19	8.5	9.9	168	168
m	7.96986	112.6	17.7	6.5	13.2	135	135
f	6.27397	99.5	13.6	3.5	2.04	15	15
m	14.6466	152.6	46	13	14.7	287	287
m	13.4795	145	49	14	13.77	243.8	378.053
m	7.12055	112.9	20.3	4.5	4.91	133	133
m	11.9096	135	35	11.5	5.84	247	247
m	16.0137	163.8	66	17	18.3	281	281
f	11.5534	129.8	28.1	7.8	6.49	154.8	222.088
f	4.09589	95.3	12.5	5.75	11.3	56.9	56.9
m	13.1836	140.8	38.9	13	13.6	114	150.333
m	10.8027	130.9	20.5	7	17.5	220	220
m	14.4466	150.5	36.4	12.5	12.1	238.1	238.1
f	2.98904	89	13	2	10.2	85.9	101.211
f	12.7342	139	33.3	13.5	25.2	93.3	114.193
m	13.8548	143	34	9.5	9.67	204	204
f	11.9342	124	25	10	13	123	123
f	12.5397	144.5	36	11.5	23.1	253	253
f	3.29863	88	12	3.3	5.8	57.1	50.6842
f	12.0082	137	27	9.5	12	248	248
f	8.84658	122.5	26	8	6.1	122	122
f	11.6	133.5	31.5	8.5	9.85	213	213
m	9.10959	124.7	24	7.5	6.85	95	117
m	12.2849	137.5	28	10.5	11.5	132	132
f	8.65753	118.5	19	8.5	14.3	109	109
f	6.60548	102.6	14.5	5	12.3	74.7	74.7
m	4.58904	95.9	14.3	2.8	8.86	57.6	57.6
m	3.15342	91	13	3	9.08	25	25
f	13.4356	141.6	37.9	11.5	11.6	405	405
m	10.8192	130.3	26	7	16.1	219	219
f	6.8274	106.8	17.3	2.5	8.78	171.5	251.386
m	5.44932	102.5	15	3.5	13	59.7	59.7
m	7	114	18.8	5.5	25.16	93.3	114.018
m	12.6603	140.3	35	12.5	14.82	183.8	272.789
m	16.1945	163	41	17	15.5	470	470
m	12.4603	138.1	30	10	7.24	176	176
f	10.1671	123.3	22.2	8	7.85	88.4	105.596
m	5.52055	105.2	15.7	3	15.2	49.9	37.8772
m	9.9863	125.3	25.5	9	20.87	138.7	193.667
f	6.35068	108.2	17.2	5.75	10.6	53.6	44.5439
f	6.23014	106.3	14.5	6	18.3	39.3	19.4561
f	11.1507	130.5	27	8	14.7	103	103
m	11.0466	111.3	20	7	0.75	25	25
m	10.5178	130	30	9	9.36	174	174
f	10.7425	127.4	21.8	8	14.6	129	129
m	7.29589	114.4	19.5	5	13.4	80.7	80.7
f	5.15068	101.8	13.8	3.5	7.19	55	47
m	10.0712	124.1	24	6	4.05	188	188
f	6.66849	104.6	14	4.2	20.93	93.6	114.719
m	10.3671	118.7	19	7.5	32	52.3	52.3
m	5.3863	97.8	12	2.5	9.32	40	40
m	12.1479	139	39.5	10	10.9	195	195
f	10.1397	124.9	27.8	10	11.37	238	368.053
m	11.8904	133.8	38.2	10	7.95	185	185
f	11.1589	134.7	30	9	8.6	142	142
f	11.3918	127	30	9	10.2	73.9	73.9
f	12.3781	139.6	38.5	10	16.3	518	518
m	4.4137	91.7	11.5	2.5	10.1	66.9	66.9
m	13.2795	142.2	47.1	12	6.04	191	191
m	15.1589	156.6	50.2	13	23.4	490	490
f	13.326	147.5	26	12	11.3	449	449
f	11.5808	137	30.1	10	6.89	137	137
m	11.4493	130.7	27.5	11	4.51	90.4	108.93
f	11.6521	136.2	36.4	12	6.08	178	178
f	6.84932	108.8	16	6	8.82	86.2	86.2
f	11.9151	134.1	29.5	11	21.4	388	388
m	12.811	134.5	45.4	11	10.5	241	241
m	10.4274	122.2	23.5	7.5	5.28	55.9	55.9
m	13.2219	139.7	58	13	6.07	221.2	338.404
m	8.19178	116.3	18	6	11.9	91.4	91.4
f	11.6712	128.6	26	7.8	26.2	129	176.825
f	4.53699	87	13	1	0.76	25	25
m	12.5452	134.6	30	11	11.2	102	102
f	10.8904	129	31.4	10	14	272	272
m	13.8493	143	42.3	12.5	7.46	126	126
m	9.16164	124	21	7	14.42	159.4	229.982
f	8.40822	118.9	18.5	7.8	15.05	193.8	290.509
m	8.73973	116.2	18.5	4.5	10.7	77.5	77.5
m	10.7562	121.5	21	7	24.2	225	225
m	14.1918	143.4	34	12	9.94	191	191
m	6.26849	106.5	15	3.5	13.1	50.1	50.1
m	13.7397	143.4	30.3	12.5	15.4	143	143
m	12.6192	136	41.5	11	2.72	128	128
m	5.44658	92.5	14.6	4.5	9.41	92.3	92.3
f	12.1973	136	29	11	6.28	64	64
f	11.811	127	44	10	3.41	245	245
f	8.57808	115.5	20.1	7.8	17.26	170	248.754
m	14.1096	147	56	13.5	4.28	123.7	167.351
m	10.4959	124.6	24.4	10	12.4	199.8	300.86
f	11.9836	139	43.6	11	4.23	297	297
f	14.2301	145	30	10	20.4	183	183
f	11.3425	134.6	26.2	10	9.93	322	322
m	5.11781	102.9	14.2	3	14.4	54	54
m	16.1233	152	34.5	12.5	15.6	417	417
f	9.60548	123.2	30.2	9.75	9.39	148	210.158
f	4.07671	91	12.8	2.5	13.8	58.5	53.1404
m	13.6822	145	42	12.5	4.65	288	288
m	10.7973	128	21	9	7.16	52.7	52.7
f	11.2877	129.2	21	9	13.1	205	205
f	8.37808	118.5	19.5	6.76	16.7	148	148
m	11.663	128.5	42.5	10	2.43	151	151
f	10.063	126.7	30	10	14.37	143.8	202.789
f	9.67123	101.1	14.5	5	6.98	45.9	45.9
m	13.3973	140	31	10	5.7	70.9	70.9
m	11.5589	135.9	27.7	11	11.6	104	104
m	11.8959	138	40	10.5	4.75	113	113
m	10.9342	126.6	26	6.5	13.2	56.8	56.8
m	15.7671	157.3	49	13.5	10.2	312	312
m	14.5233	142	35	13	20.64	219	219
f	12.0849	138.5	25.2	10	12.1	168	168
m	14.6329	152	53	13	4.44	112	146.825
m	16.1699	155.6	56.7	18	16.9	430.3	705.246
m	5.38904	98	14	4.5	6.46	49.3	49.3
f	9.9726	126.9	21.3	7.75	15.8	146	146
f	7.32877	113.9	23.9	6.5	6.48	156	156
m	14.2658	145.5	45	12	10.9	304	304
m	11.2055	130.4	24.8	7	11.1	101	127.526
m	9.3589	122	24	6	6.4	50.5	50.5
m	8.12329	118.4	21.9	6.5	10.24	141.3	198.228
m	9.09041	120	21	6	15.1	126	126
f	7.61644	116.2	18.1	5.75	11.24	79.9	90.6842
m	6.69315	109.6	18.5	5	10.7	107	107
f	9.33151	120.6	21.5	7	38.5	91.9	91.9
f	7.10137	112.3	18.4	3.5	10.8	71.8	71.8
f	8.84932	117	20.5	7	16.6	82.6	82.6
f	11.7014	137.4	29.5	10	19.4	162	162
m	6.1726	107	17	4.5	23.32	77.9	87
m	5.92603	105	14	4.5	9.3	25	25
m	8.18904	118	20	6	7.17	82.4	82.4
m	6.66575	105.7	16.5	6	18.73	58.9	53.6667
m	6.1863	107	16.9	4.5	9	47.6	47.6
m	6.7589	103.7	14.5	3.5	6.71	79.5	79.5
m	11.7945	135	34	10	8.19	150	150
m	14.0301	147.1	43.3	12.5	10.2	375	375
f	9.52603	119.5	24	7.5	19.3	187	187
m	4.53425	98.7	13.8	2.5	19.9	73.2	73.2
f	6.73151	103	16	3	15	98.5	98.5
m	15.3726	157.6	38.7	13	9.19	113	113
m	14.3945	152.3	43.5	13.5	17.3	183	183
f	9.65205	122.5	23.8	8.75	8.23	187	187
f	11.0767	127.3	21.5	7.25	3.71	134	134
m	7.16712	108	18.3	6	23.5	145	204.719
m	6.03288	102	17	3	3.3	54.8	54.8
f	8.43014	116.4	19.5	7	11.1	116	116
m	7.90959	115.1	20	6	25.7	89.4	89.4
f	12.1205	132	40	11	3.98	151.1	215.596
m	4.00548	97	21.8	3.5	5.58	80.4	91.386
m	12.2329	136.6	31	9	5.46	120	120
m	14.4219	148.8	37.3	12	12.7	323	323
m	12.5425	138.9	26.5	7.25	11.5	152	152
f	5.40822	102	13.8	2.5	11.6	147	208.404
m	10.6384	130	27	8	8.7	149	149
f	10.9616	123.7	26.5	8.75	16.6	138	138
m	7.24384	108.4	17.5	5	4.19	38.5	38.5
m	6.59452	107.7	17	6	27.14	85.7	100.684
m	13.2932	142.5	33	10.5	15.4	168.8	168.8
m	8.38356	117.2	20.3	5	31.1	112	112
m	3.16712	87.5	11.6	3.25	5.43	25.2	15
m	4.50137	92	12	2.5	11.9	74.1	74.1
m	9.79726	123.5	21.4	6	14.7	150	213.491
f	10.3589	128.2	28	8.8	7.41	111	145.246
f	4.29041	93.5	13	2.75	11.5	74.6	74.6
m	7	109.9	17.8	4.5	18.5	72.2	72.2
m	6.09589	104.4	15.3	4.5	7.7	121	121
m	10.463	126	21	9	13.8	93.7	114.719
m	11.0849	133.5	24.5	9	9.1	127	127
m	9.55068	125.9	24.2	8	9.94	150.1	213.667
m	15.3397	149.2	52.5	12	4.67	83.9	83.9
f	13.5288	147.4	36	12	16.6	330	330
m	15.1479	156.5	40	12	14.6	139	139
m	13.6575	128	26.9	11	15.1	167	167
m	8.01644	114.5	20.4	5.5	12.9	61.8	58.7544
m	9.66575	117.1	21.4	8	8.25	87.9	87.9
m	14.9699	143.5	36	12	11.4	186	186
m	12.5918	139.6	32.5	13	10	110	143.316
m	12.611	139.8	48.6	12.5	11.7	198	198
m	14.0849	148.3	56.4	13	17.7	356	356
f	8.12877	119.7	21	8	21.7	101	127.702
m	7.79452	113.8	20	4	9.76	57.7	57.7
f	10.1808	128	28.5	8	16.3	188	188
f	11.7644	131.9	30	9	16.5	248	248
f	13.1671	140.9	39	11.5	16.9	326	326
m	4.09863	88.5	13.6	2.5	3.01	75.1	75.1
m	8.92055	122.9	24.4	5	18	44	44
m	15.4411	157.5	39	13	6.24	247	247
m	4.94795	101.3	15.5	4.75	13.6	121	121
f	5.72055	102	17.1	3	12.3	42.7	42.7
m	16.0685	154.7	64	17.5	13.15	346.7	558.579
m	13.6658	141.5	39.5	10	7.45	287	287
f	4.10685	92	11.5	3	14.8	65.3	65.3
f	7.94521	115.2	21.5	6.75	10.8	116	116
m	14.3562	146.8	33.8	12.75	11.8	132	132
m	13.2959	141.6	30.9	11	15.4	127	127
m	15.7452	162.3	46	16	14.1	362	362
f	9.99726	125.7	33.7	8	6.24	148	210.158
f	13.4986	145.8	38	13.5	32.2	440	440
m	13.1397	138	27.5	9.5	40	94.7	94.7
m	5.47397	102.5	15	4	14.1	69.7	69.7
m	11.737	134	34	10	4.67	124	124
m	10.874	125.6	26	6	14.3	94.1	94.1
m	15.5973	147.5	35.6	11	18.1	207	207
m	12.7178	137.5	31.1	11.5	13	115	115
m	13.0274	140.9	30	13	9.2	133	133
m	11.4521	135	32	10	13.6	131	131
m	11.4521	134.8	38	10	17.6	113	113
m	12.3425	138.3	48.5	11.5	6.97	274	274
m	15.8603	161.2	68.5	14	10.5	300	476.649
m	14.3068	143.5	31.2	12	13.1	194	194
m	11.0603	128.9	24.5	8	4.22	99.1	124.193
m	6.00274	106.9	15	4.5	17.5	73.1	73.1
f	12.9918	145	46.7	11	6.87	250	250
f	12.7918	138.8	35.4	11	9.88	244.9	380.158
m	11.189	132.3	44.4	11	3.08	172	172
m	10.463	129.4	34	9	2.94	115	115
f	7.03288	109.6	18	5	18.7	60.1	60.1
m	9.51781	123.3	24.1	9	11.1	131	180.158
m	4.48493	93.8	12.5	3.75	6.7	131.5	181.035
m	3.89315	94.8	15.4	2.5	8.82	56.6	56.6
m	14.1425	144.6	38.4	11	10.9	438	438
m	11.9781	137.2	33	10	8.92	239	239
m	15.5342	153.9	43	11.5	7.56	316	316
m	15.7397	157.2	47.1	14	14.69	342.9	551.912
f	12.0438	123.2	30.1	11	14.6	293	293
m	4.10411	94.1	13	3	31.05	107.7	139.281
f	10.8712	129	36	11	17.7	237	237
m	6.89589	112.6	20	4.5	12.06	91.2	110.333
f	11.6548	135.7	24.8	11	12.9	145	204.895
m	12.3699	141.1	33.6	13	25.9	297	297
m	12.5562	140.2	41	11	6.71	163	163
m	5.10137	100.5	15	3	12.7	57.9	57.9
f	10.9205	131.7	35.3	8	4.53	163	163
f	11.2822	128.7	26.6	8.75	8.08	82.3	94.8947
f	6.67945	110.9	19	6	8.83	56.7	56.7
f	12.1205	136	31	11	23.1	250	250
f	4.29863	74.5	7.6	2	4.62	22.3	22.3
m	14.6466	148.3	35.7	12.5	15.6	260.1	260.1
m	6.47671	110	18.2	4	3.19	120.2	161.211
f	11.0137	128.1	23.4	10	13.9	73.6	79.6316
f	7.07671	112.1	21.4	6.75	13.7	90.6	109.456
f	13.9863	146.5	45	12	10.7	258	258
m	10.3342	126.2	24.5	5.5	11.1	104	104
m	15.2329	147.1	47	13	7.68	192	192
m	13.0219	137.2	29	9.5	30.1	404	404
f	9.93151	126.5	26	8	12.8	175.2	257.877
m	7.91507	116.2	29	7.5	13.7	113	113
m	5.07397	101	17	6	17.6	90.7	90.7
f	11.3945	131.6	24.1	8	20.7	118	118
f	11.9452	135.6	35.4	11	9.87	208.9	317
m	13.4	144.1	42.6	8.8	6.27	157	225.772
f	14.8219	148.3	51.8	15	22.9	344	344
m	7.45205	113.5	21.5	6	23.6	97.8	97.8
m	12.5562	138.1	28	8.5	6.17	101	101
m	13.3096	140	36.5	13	15.1	131	131
m	14.5096	143.7	38.6	12	8.35	142	142
f	8.37534	114.8	17.5	6.75	7.14	89	89
f	12.611	140.2	41	11	11	588	588
f	7.79726	112.2	18.5	6.75	12.2	138	138
f	3.03014	88.2	11	2.5	17.7	40.4	40.4
f	9.31507	122.2	26	9	17.3	110	110
f	13.1151	147.4	36.5	13	20.5	172	172
f	10.3068	123.4	36.4	10	1.5	92.5	112.789
m	11.326	131.2	30.5	11	9.84	229.9	353.667
m	12.2603	134.6	26.8	11.5	13.76	149.4	212.439
m	15.0247	158.6	45.7	13.5	20.9	525	525
m	14.4164	141.5	31	12	10.8	194	194
m	14.9397	152.2	37.7	14	40	259	259
f	7.93973	116.1	19.9	6.75	15.1	190	190
m	14.4164	136	28	10	12.2	49	49
m	11.7726	138.9	36.2	10	11.4	167	167
m	15.3205	157.2	43.5	12	21	202	202
f	13.4027	139.7	40.8	10.5	9.41	262	262
m	10.7205	131.8	37.5	8	4.1	144.5	203.842
f	10.126	128.4	24.5	6.75	9.11	93	113.667
m	6.38904	107.8	19.5	3.5	21.5	202	202
m	12.2548	138	29	10	13	134	134
m	17.0356	163.4	53.7	13.25	8.71	321	321
f	13.3233	143.7	45.4	11	3.89	269	269
m	14.2932	151.8	39	11	12.1	307	307
f	9.62466	123.7	23.1	8.75	12.1	101	101
f	12.874	139.9	30.8	12	14	283	283
m	16.8411	149.3	36.3	12.5	9.36	141	141
m	12.063	133.5	24.5	8	18	142	142
m	13.0849	137.6	31	10.5	22	176	176
f	3.51507	88.7	11.2	2	18	78.6	78.6
f	3.10411	82.5	12	1.75	6.93	25	25
m	5.98082	105.7	18.2	3	11.2	53.4	44.0175
f	12.3205	141.2	53.9	10	6.88	157.9	227.526
m	14.8795	148.1	33	13	22.6	128	174.895
m	8.48493	120.2	20.5	6	5.18	130	130
m	12.3288	137.7	36	13	13.4	348	348
m	11.8466	128.3	24.1	9	21.7	77.2	77.2
m	14.2575	139	30.5	11	7.87	202	202
f	12.4986	142.9	42	11	9.72	341	341
f	12.1178	136	26	10	6.97	145	145
m	8.55342	115.8	20	6	9.97	188	188
m	12.7507	140.4	31.1	11.5	12.2	346	346
m	13.0329	142.5	39.3	11	6.84	229	229
m	6.7863	107.1	19.6	5	21.6	136.3	189.456
m	14.9699	149.5	37.9	12.5	6.59	82.4	94.8947
m	10.6822	129	25.9	9	5.18	59.1	59.1
m	13.0795	142.4	36.8	13.5	40	668	668
m	12.0959	135.9	32	9	24.9	58.4	58.4
m	8.26849	119	22.5	6	10.8	195	195
m	5.90411	107	17.3	4.5	7.23	56.3	56.3
m	11.6137	132.2	25.5	11	19.6	134	134
m	10.7479	130.9	28	7.83	8.25	88.8	88.8
m	14.011	147.6	60.5	13	5.35	192	192
m	14.7562	154	48	13	40	592	592
m	6.11781	105.9	16.8	4.5	9.49	52.6	52.6
m	12.0986	138.7	30	8	8.46	128	128
m	13.2658	143.6	30	11.5	12.94	138.7	193.667
f	12.2521	140.7	49.5	10.7	4.46	225.5	346.123
f	8.47671	117.9	19	8	13.7	120	120
m	6.79452	109.2	16.5	3	8.36	59.2	59.2
m	4.31781	94.5	13.5	2	6.71	25	25
m	9.24932	121.8	28.5	8	21.3	219	219
m	5.13151	100.8	15.4	3	25.7	59.7	55.0702
f	10.8877	121.7	23.5	8.75	17	169	169
f	14.9945	142	36	14.5	15.9	368	368
m	15.0493	157.9	49.6	12.5	19.6	236	236
f	9.8137	126.2	24.9	8	6.59	131	131
m	12.0932	138.8	33	9	9.92	154	220.509
f	10.4164	128.7	38.5	8	3.48	123	123
f	11.9014	124	25	8.75	6.83	388	388
m	9.13699	107	17.5	4.5	12.1	163	163
f	7.72055	111.8	17	5	18.8	164	164
f	4.10411	95	12	2.5	7.87	54.4	54.4
m	12.2767	140.3	29.4	11	12	132	132
m	5.83014	104	15	3.5	9.71	52.8	42.9649
f	12.8877	146.2	40.5	12	16.9	333	333
m	7.72603	114.8	19.2	4.25	20.6	35.6	35.6
f	8.04384	113.5	18	5.5	12.3	80.7	80.7
m	14.6301	146.3	39.5	12	33.9	286	286
m	14.6301	144.4	41.5	12.25	32.6	318	318
m	11.2685	134.2	28.5	9	16.2	313	313
f	12.9233	144.6	36	11	4.93	127	127
m	3.00548	85	11.3	1.5	30.3	106	106
f	7.15616	109.6	20	6	13.6	129	129
m	10.1205	120.7	23.3	7	13.44	109.8	142.965
m	12.4986	136.7	37.5	10	12.6	210	210
m	7.66301	114.4	23.5	4.5	10.18	139	194.193
f	8.67123	120.8	20	6.83	9.44	82.3	82.3
m	9.67945	123.3	22	6.5	8.43	96.7	96.7
f	9.21918	122	21.5	6.75	9.73	90.1	108.579
f	11.674	129.6	30.6	10	4.84	105	105
m	14.7863	156.2	56.7	13	4.03	172.6	253.14
f	12.0877	140	62	12	2.18	259	259
m	14.8658	130.6	27	11	6.98	60.7	60.7
f	12.4	142	31	11	10.6	228	228
m	6.72603	106.9	19	5.5	17	234	234
f	7.43836	114	24	1.75	6.09	120	120
f	6.46575	105.4	15.5	3.5	17.3	67.1	67.1
m	10.4548	124.7	20	6	14.5	107	107
m	6.04932	107	15	4	36.5	63.9	62.4386
f	4.55342	95	16.6	3	9.69	103.8	103.8
m	13.6164	145	40.5	11.5	10.8	192	192
f	12.663	140.5	30	11	12.9	180	180
f	13.7644	147.1	37.1	11	7.86	195	195
m	15.4712	149.1	39.5	11	5.14	134	134
m	7.75342	113.3	18.5	3	5.64	110	143.316
m	15.4712	151.7	45.9	11	9.1	173	173
m	14.2767	148.5	33.5	12	20.88	268.5	421.386
f	9.40548	122.9	29.3	8.75	13.3	235	235
f	4.27123	95.2	14.5	3	9.47	67.4	67.4
f	4.28219	94	12	3	23.81	55	47
f	12.5178	139.6	32.5	11	18.2	364	364
f	8.17808	115.3	18	6	12.5	105	105
m	6.32877	98.8	12.5	4	40	80.6	80.6
m	12.9808	131.7	23.3	10	31.52	101.3	128.053
f	12.2466	138.4	34.8	9.5	1.29	90.1	108.579
m	14.7671	156	43	13	16.7	357	357
m	10.0603	121.4	22	8.5	11.7	84.4	84.4
f	10.7233	127.2	22.5	8.75	13.71	116.1	154.193
m	11.8548	137.5	30.5	9	6.15	129.5	177.526
f	12.6932	134.6	33.7	11	8.93	185	185
f	13.0356	146	44.5	13	19.4	227.5	227.5
m	3.31507	91.4	12.9	2	8.52	25	25
f	8.90959	116.9	19.8	7.8	12.3	83.1	96.2982
m	5.14521	102.2	14	3	10.6	25	25
f	4.87945	97.8	13	1.5	25.8	62.2	62.2
m	7.04384	114	20	5	10.8	87.4	87.4
m	6.82466	111.1	18.4	3.5	24.7	52.9	52.9
f	4.94247	100	14.8	3	18.04	86.5	102.263
m	7.16986	112.4	17.5	5	28.9	98	98
f	4.09041	93.7	12	2.5	18	46.9	46.9
m	5.08767	101	17	4	10.5	25	25
f	4.47123	96	13	3.5	11.6	74.6	74.6
m	11.5726	132.7	27.1	8	8.43	90.2	90.2
m	6.09863	107	16.5	4	7.09	65.1	65.1
m	13.4986	144	31	11.5	2.84	149	149
m	12.9781	141.2	40	11.25	5.2	150	150
f	9.5726	122.3	28	7.5	9.67	97.7	97.7
m	4.11781	95	13.8	3.5	13	29.4	29.4
m	5.46027	101.2	16.3	2.5	31.3	54.3	54.3
f	8.75342	122.6	24.2	7.5	8.58	80.3	91.386
f	5.39452	103	18	4.2	23.7	92.5	92.5
m	12.7781	142	53	11	3.55	149	211.737
m	8.73151	117.1	22.5	8	8.03	82.8	82.8
f	12.0247	137.8	30.7	12	8.51	187	278.579
m	6.46849	101.7	16.5	4	11.6	59.2	59.2
m	12.7178	139.2	32	12.75	23.7	623	623
m	11.411	135.7	25	9	35.6	179	179
m	12.0137	128.9	27.8	8	1.25	43.3	26.2982
m	8.78356	118.2	24	6.5	4.77	140	140
f	15.8301	143.3	45.5	16	16.1	318	508.404
f	5.50137	102	18.5	4.2	12.1	79.4	79.4
f	13.1315	144.5	33.4	12	21.5	213	213
m	11.737	134	24	9	6.91	129	129
f	10.3096	120.3	18.9	7.75	13.8	304.2	304.2
m	11.811	138.7	30	10	10.87	240	371.386
m	14.137	149.1	37	12.5	10.1	149	211.737
m	17.1534	161	49.5	18	9.44	344	344
m	12.7425	137.7	27.5	10	18.28	148	209.982
m	11.8384	137.4	29.8	11	8.19	140	195.947
m	5.33973	103.9	19.6	3	12.4	70	73.1404
m	13.2712	141.4	27.5	11	5.15	129	129
f	12.2219	135.9	27.1	9	10.6	150	213.667
m	6.25205	103.8	16	4	5.49	60.2	60.2
m	7.83288	117	20	5.75	21.5	116	116
m	6.10959	108	16.9	5	19.6	117	117
f	8.9726	123.1	25	9	6.95	165	165
m	13.7562	144.5	34.1	12.5	5.78	149	211.737
m	12.389	123.5	27	9.5	11.7	82.2	94.5439
f	8.47123	117.2	17.5	7	9.18	114	114
m	14.1671	149.5	36	10	5.11	187.5	279.281
m	10.2849	124.7	22.5	8	15.8	162	162
m	9.56438	125	24	9.5	7.85	151	151
f	16.8247	145.1	31	13.5	18.3	231	231
m	15.3151	147.9	36	12.5	9.52	263	263
m	10.5233	130	35.5	8	15.9	163	163
m	14.1151	149	46.5	12.5	7.5	220	336.298
f	10.0932	125.6	24	6.5	9.12	123	123
f	5.45205	102	15.5	3.5	14.9	108	108
f	8.72329	119	21.3	8.75	20	49.2	49.2
m	7.13425	114	21	3	14.7	126	126
m	14.3945	147.6	36	13	17.9	205	205
f	8.73699	122	31	7	6.35	177	177
m	15.7452	160	48	15	21.6	377	377
m	5.98356	107.2	18	3	5.66	73.8	79.807
f	7.34521	113.1	20	6.75	11.7	222	222
f	11.211	128.4	25	7	18.2	107	107
m	15.2712	151.9	38.4	13	13.9	160	160
f	4.82192	98.7	12.9	3.5	8.17	62.5	62.5
m	6.43288	110	19	4.5	21	91	91
f	8.6137	120	20	8.5	32.9	215	215
f	14.4082	150.2	52	16	15.7	656	656
f	8.63288	121.2	33	6.5	8.51	386	386
f	9.90137	122.7	21.6	8	12.8	120	120
f	3.07671	86.8	10.8	3	32.7	80.8	80.8
f	7.98356	113.9	19.6	6	8.43	118.3	158.053
m	4.70959	98	14.8	2.5	7.06	27.3	27.3
m	6.88219	107.3	18.4	5	6.79	68.8	71.0351
f	12.4247	142.6	30	10	12	264	264
m	13.2767	140.9	38	11	13.2	161	161
f	12.4329	142	42	10	7.464	236	236
f	6.5726	107	15	5	8.84	37.9	37.9
f	6.89589	114.4	19.5	5	16.76	100.3	126.474
f	12.5753	135	28.8	10	6.09	136.8	190.509
m	13	138.8	31.4	11	6.5	172	172
m	8.95068	121.4	22	6	10.53	65.7	65.5965
f	10.8767	132	23	9	11.9	354	354
m	15.6822	152.6	35.8	13	21.1	325	325
f	11.8411	133.5	30.5	11	15.1	551	551
f	8.83014	111.2	19.3	5	9.85	142.9	201.211
f	12.9123	142.4	31.2	12	22.74	246.1	382.263
m	7.04658	112.3	18	5	5.02	53.3	53.3
m	10.2849	130	27	10	17.51	116.3	154.368
m	7.20822	110	18.5	3.5	2.4	36.1	36.1
m	7.99452	115.1	18	6	39.1	96.2	96.2
f	10.6411	130.7	22	10	40	219	219
f	13.5288	142	40.5	16	15.2	376	376
m	11.4493	135	24.8	11	17.8	322	322
m	16.4027	162	51	17	11.42	320.5	512.614
f	4.99178	96.7	13	3	12.9	42.4	42.4
m	14.5945	154.6	44.5	14.5	16.8	475	475
f	12.0329	136.2	28.7	10	9.11	112	112
m	8	117.5	17.6	4	19.4	117	117
m	14.8055	149.4	36	13.5	12.6	134	134
f	12.1945	131.4	35	10	22.7	153	153
m	10.8932	129.3	24.7	7	6.8	88.6	88.6
m	8.98356	124.7	23	6	22.53	96.3	119.281
m	8.50137	112.9	20.5	8	14.1	155	155
m	11.8493	134.7	26.9	11	15.9	111.9	111.9
m	14.8493	149.2	45	13.5	12.2	278	278
m	12.3589	137.8	26.8	12.5	11.5	230	230
f	11.7753	138	39.7	11	4.93	289	289
f	11.1753	132.2	31.3	10	11.4	240.6	372.614
m	5.28493	94.5	12.6	3.5	12.6	57.2	57.2
f	14.0247	147.1	58.4	13.5	5.06	272.1	427.877
m	13.0411	143	34	10	31.2	268	268
m	13.8712	146.9	33	12	12.4	236	236
m	12.6521	138	27.3	11.5	5.47	186	276.649
m	15.3863	151.8	42.3	12.5	23.6	449	449
m	13.4247	144	37.8	10	3.87	196	196
m	11.6055	131.3	23.5	10	16.9	200	200
m	10.5699	129.4	35.5	6.5	9.6	207	207
m	13.1808	142.5	33	12	6.84	134	134
m	3.80548	93	15	3	6.05	50.1	50.1
m	14.7151	153.7	39.5	13	9.83	122	122
m	13.3507	134.7	25.5	13	16	244	244
m	11.9671	135.5	29.2	10	12	164	164
m	10.9041	130.4	23.8	8	25.2	107	138.053
m	10.9562	132.8	28	10	14.5	147	208.228
f	10.6795	123	21.8	7.5	14.8	53.9	53.9
m	6.25753	108.5	17	4.5	12.6	41.1	41.1
f	11.8575	124.2	27.4	6.83	4.12	53	53
m	3.69041	90	12.5	2.66	15.85	54.2	45.4211
f	8.41644	118.5	19.5	8	17.5	87.2	87.2
m	13.1699	140	38	10	5.72	174	174
f	5.03014	90	15	4.5	7.22	286	286
m	6.29041	107.9	14.8	4	8.84	38.3	38.3
f	12.3863	138	30.3	12	26.33	446.3	733.491
m	6.74795	112.1	20	7	7.82	55.6	55.6
m	5.77534	92.8	14.4	4	22.32	121.5	163.491
m	6.0137	106.3	15.5	4	13.2	131	131
f	10.5562	128	23	9	16.9	105	105
m	12.6466	140	30	10.5	7.77	63.2	63.2
m	4.89589	99.5	15.8	2.5	11.2	39.5	39.5
f	13.0548	145.7	32.4	10.5	28.98	265	415.421
m	11.674	130.5	27	10	6.17	71.2	71.2
f	8.8	121.1	26	6.83	9.52	210	210
m	15.8466	156.5	76	14	2.67	137	190.684
m	13.7452	144	29.6	12.5	27.46	253.2	394.544
m	10.0027	122.8	31.4	7	13.45	133.7	184.895
m	16.4356	145	52	12.5	9.1	184	184
m	14.0192	147.9	39.1	13	14.5	310	310
f	10.6055	124.8	26.3	7.5	5.57	103	131.211
m	16.674	156.1	48.2	14	21	457	457
m	4.6137	100.3	14	3.5	11.1	65.3	64.8947
m	12.6082	137	33	8	31.1	258	258
f	9.29589	122.7	26.8	8	14.7	210	210
m	15.537	157	48	15.5	40	356	356
f	11.5945	129.6	27.9	10.5	9.48	262	262
m	10.8164	129	29.5	10.5	7.25	188.6	281.211
f	11.3315	134.3	28.2	11	8.71	83.4	83.4
m	13.5507	146.5	50	13	9	254	254
f	13.4849	147	50	12	12.9	587	587
f	14.2411	144	36	13	22.4	523	523
f	11.8877	130	26.5	11	20	167	167
f	12.8904	132.2	35	14	22.7	361	361
f	10.6438	131.2	29.5	10.5	13.4	170	170
f	12.1068	132.6	28	10.5	10.8	251	251
f	8.07123	115.5	17	6.75	6.09	79.1	79.1
m	11.9699	140.5	47.7	10.5	5.57	174	174
m	13.9315	144.8	36	12	16.2	147	147
m	13.9315	141.3	33.5	12	8.29	129	129
m	13.8959	145.1	35	13	14.4	133	133
f	15.126	147.8	45.4	15	13.1	219	219
f	6.37534	106.1	16	3.75	17.1	176	176
m	4.07671	96.9	13	3.5	10.3	42.3	42.3
m	14.3479	141	32	11	11.4	188	188
m	15.4384	156	41	13.5	12	303	303
m	10.0986	127	22	6	8.04	126	126
f	9.41918	122.4	30.9	8.75	13.1	182	182
m	14.1315	140.2	32	11	6.77	177	177
f	9.00274	115.7	19.3	4.75	6.8	51.2	51.2
f	9.92877	119.1	21.4	6.75	9.36	85.4	100.333
f	11.0877	133.5	39	10	6.19	171	250.509
m	4.95342	101.1	17	4	11.65	90.3	108.754
m	9.46575	123.9	23.1	6	14.9	130	130
m	14.6356	150	31	13	20.9	177	177
f	8.97534	105.7	15	5.75	11.7	25	25
m	6.79452	111.4	18	5	9.87	81.7	93.6667
f	10.126	125.3	22	10	16.4	242	242
m	14.8877	155.5	47.5	12.5	13.3	193	193
m	14.1014	147.8	41	11.5	12.1	414	414
m	10.126	122	32.5	10.5	11.7	108	108
f	11.9699	137.1	42	11	7.34	158	158
m	12.5507	139.6	38.9	14	4.98	85	99.4561
f	9.98082	124.9	21.9	7.8	7.13	107	138.228
f	5.50959	101.5	12.9	2	10.14	48.5	35.5965
f	10.6548	130	23	11	10.1	126	171.561
f	7.86575	114	18	7.5	8.69	129	129
m	5.42466	103.6	16.3	2.8	11.6	40.8	40.8
m	9.60274	126.4	28.6	7	4.31	123	166.123
f	7.56438	113.5	19	6	18.6	105	105
m	12.8603	132.4	31.1	10	10.7	33.8	33.8
m	11.611	135	45	11	8.01	235	235
m	15.7781	151.4	42.5	14.5	6.41	578	578
m	11.6466	130.4	30	10.5	16	149	149
m	6.8274	110.4	19	3	13.7	106	106
m	12.0767	134	31	9	6.52	133	133
m	11.7616	135.6	26.5	9.5	11.8	62.9	62.9
m	11.6274	134	27.6	10	9.5	158	158
f	4.21096	96.7	15.2	4.5	25.07	72.3	72.3
f	7.67945	114	18	6.8	23.7	103	103
f	9.53699	121.3	22	6.5	11.5	224	224
m	15.5014	159.2	54	14	17.7	301	301
m	13.0603	141	33.5	10	5.65	118	118
m	8.60274	110.7	19	8	9.99	41.5	41.5
m	7.5726	116.3	20	6	11.78	138.9	194.018
m	13.6055	146.2	32	12.5	1.63	110	110
m	13.189	143.6	42	11	10	133	133
m	14.4	148.6	47	13.5	15.7	244	244
f	7.21644	105.2	15.6	5	8.41	101	101
m	6.24384	107.8	17.8	5.5	8.59	111.8	146.474
f	11.9068	138.7	39.5	12	6.52	201	201
m	16.6575	165.3	63	13.5	7.36	256	256
f	10.9205	131.8	40.8	11	3.45	167	167
m	8.29041	118.1	22	8	9.68	110	110
f	4.88219	101.7	14.7	3.5	10.2	138	138
f	4.95342	97	16	3	22.7	45.6	45.6
f	9.19452	118.9	21.5	6.5	13.6	57.6	57.6
m	11.2932	124.5	25	8	10.5	84.7	84.7
m	14.1836	145.6	38	12	11.7	211	211
m	15.2466	144	37.5	12	14.6	217	217
m	5.92877	107	18	4.5	17.5	70.4	70.4
m	13.3699	136.7	28	11.5	10.4	134	134
m	15.2356	144.4	36	13	10.9	141	141
m	14.4466	150.6	37	12.5	9.13	126	171.386
m	12.7562	141	33	11	7.42	144	144
f	11.9342	135.5	25.5	11	13.2	158	158
m	11.8466	137.6	27.5	10	25.5	159	159
m	13.6466	143	36	13	14.3	205	205
m	12.9342	136.2	28	10	15.9	158	158
m	14.1178	141	31	12.5	8.09	162	234.544
m	13.9014	144.8	47	11	20.6	436	436
m	13.8986	147	37.7	12	7.27	178	178
m	12.1808	132.8	30.8	10	23.4	160	160
m	15.6712	161.8	52	16	20.62	356.2	575.246
f	9.01918	121.2	18	9	12.73	150.3	214.193
m	15.1534	147.4	34.5	12.5	14	317	317
m	6.88219	111.1	21.5	6.5	24.4	85.9	85.9
f	11.8329	137.2	40.1	11	7.51	141	197.877
m	8.99178	121	27	6	8.25	101	101
m	11.5507	137	27.7	11.5	9.27	100.6	126.825
f	8.63836	120.3	21	6.75	6.64	143	143
m	13.6493	146	33.6	13.5	15.9	233	233
m	15.1068	151.3	48	14	17.3	261	261
f	4.52329	93.5	10.5	3	23.8	126.2	171.912
f	11.5507	134	29	11	19.1	274	274
f	15.0247	141.2	40	13	29.6	209	317.175
m	15.2466	153.5	44	12.5	14.9	187	187
f	12.9507	147.3	31	13	18	473	473
f	10.9123	127.1	27	18	32.7	217	217
f	4.98356	100.2	13.5	4.5	18.32	131.8	181.737
m	12.989	142.5	30	12.5	19.82	234.4	361.561
m	11.9425	138.3	40.8	10	5.41	122	122
f	3.82192	93.2	13.9	3	23.53	118.1	157.702
m	13.5534	144.1	34	12	13.5	111	111
f	12.4685	141	35.5	11	12.4	238	238
f	9.98904	122.8	22	6.83	6.2	114	114
m	8.12877	118.3	21	3.5	11.1	182	182
f	4.7863	98.8	13.5	3	17.9	89.8	89.8
f	10.1753	127.7	27	10	17.55	210	318.93
m	4.89315	98	13	4.5	10.7	66	66
m	12.0548	134.9	25.9	11	6.85	115.1	152.263
m	5.26027	101.5	16	3.5	1.14	17.9	17.9
f	12.8959	144.1	29.5	12.5	15.6	155	155
m	12	134	35	8.5	9.94	232	232
m	12.7178	140	42	9	8.37	240	240
m	5.15068	102.7	14.9	3.5	6.91	100.7	127
m	7.27123	113.8	19.3	5	28	88.5	88.5
f	12	129.5	26	10	23.1	166	166
m	11.9315	130	31	8	10.4	176	176
m	14.2877	149.1	50.4	13	3.17	185	185
m	14.3425	149.1	35.6	13	18.04	239.1	369.807
m	13.2356	139.8	28.9	10	13.2	88.5	88.5
f	12.4219	142.1	32.8	11	20.1	343	343
m	4.93973	96.8	16.5	2.75	40	111	111
m	13.9014	145	38	12.5	11.93	291.5	461.737
m	12.2603	136.2	26	9	14.5	202	202
f	13.3014	145.5	35	12	8.11	200	301.386
m	5.47945	102.5	16.1	3	18.35	139.3	194.719
m	11.4082	129.5	26	6	10.5	198	198
m	9.59452	124.6	21.8	10	7.1	187	278.404
m	15.1479	152.5	43	13.5	9.06	104	104
m	7.47671	114.7	22	5.5	12.2	75.6	75.6
m	11.9781	139.5	31	11	32	196	196
f	11.3562	131.6	26	8.5	12	163	163
f	12.1918	138	33	12	29.1	393	393
m	6.66027	110	15.5	5	14.7	26.4	26.4
m	7.59726	116.3	24.7	5.5	15.6	95.9	118.579
f	7.72329	115	17	5.5	10	124	124
m	15.5753	159.5	55.4	15.5	8.1	365	365
m	10.8767	130	21	7.5	10.1	105	105
f	11.1671	132.6	47.4	11	7.87	171.2	250.86
m	13.0137	140	29.5	12.5	14.3	133	133
f	8.16986	112	19	6.75	21.7	109	109
m	13.6877	143	32	13	19.2	263	263
m	3.81644	91.5	13.5	2.5	9.46	74.2	74.2
m	10.1781	124.8	24.2	10	8.8	234	234
m	7.90685	115.1	21.2	7.25	12.9	170	170
m	13.863	144	49	10	8.14	189	189
m	8.39726	117.2	20.6	7	7.57	109	141.561
f	4.70959	93	13	3	13.6	41	41
m	4.94795	101.8	13.6	3	15.8	64.8	64.8
m	15.8329	160.5	48.2	15	12.9	412	412
m	13.5699	143.6	32	11.75	13.6	259	259
f	11.4247	132.9	36	9.5	9.63	282	282
f	6.90411	111.4	17.7	4.5	7.07	91.4	110.86
m	4.96164	99	13	4.5	20.9	64.7	64.7
f	11.2493	132	28	11	12.1	225	225
f	5.92055	101.2	14.8	4.7	9.42	67.4	67.4
m	4.68219	97.3	14.2	2.75	16.8	129	129
m	5.21644	100.1	13.5	3	13.1	60.7	56.8246
f	5.40822	97.2	14.1	3	10.71	82.9	95.9474
f	11.4822	129	28	10	26.1	186	186
f	13.7479	145.8	36.3	11.5	27.9	390	390
m	13.1562	140.6	45.6	12	4.74	268	268
m	9.6	127.3	26.5	7	27.48	222	339.807
f	14.9945	142.2	30.5	10	15.3	84.3	84.3
m	16.1425	145.5	35.4	13	13.6	161	161
m	14.263	151.8	48.5	12.5	13.19	141.1	197.877
m	14.0247	146.5	39.8	13.5	26.3	392	392
f	8.13699	113.5	17	5.5	7.33	25	25
f	5.34521	98.9	16.7	5	14	67.1	67.1
m	4.67123	99.1	14.2	4.5	8.93	54.1	45.2456
m	8.69315	120.2	20.2	7	17.5	60.2	60.2
m	10.5315	124	21.9	8	11.5	131	131
m	12.389	133	26.5	12	31.3	82.6	82.6
m	7.21918	109.9	19	3	14.22	156.3	224.544
f	12.9096	135	36.8	12	24.9	209	317.175
m	10.1699	121	22	6	1.02	25	25
m	14.5973	153	43	13.5	4.28	165	239.807
m	7.54795	116.3	21.7	4.5	23.95	102.7	130.509
f	8.93425	120	25	7.8	13.33	112.9	148.579
m	9.48219	120	26	7	20.4	131	131
f	8.67671	120.4	20.5	6.8	12.07	180.7	267.526
m	11.5753	133.7	29	10	13.16	106.9	137.877
f	12.1123	133.5	42.5	11	24.4	293	293
m	13.4438	142.9	34.5	13	15.1	236	236
m	14.0712	148	40.5	13.5	20.5	271	271
f	13.8548	147.2	34.5	12	32.72	367.5	595.246
f	12.6521	140	37	13	28.7	267	267
m	12.3589	135.5	29.7	13	46.9	332.6	533.842
f	13.3644	141.7	37.2	11.5	24.35	364.6	590.158
f	11.4767	136.1	30.5	10	9.05	176	176
f	8.11507	106.6	17.7	5	1.58	26.9	15
m	3.03836	87	11.4	2.25	7.73	35	11.7368
m	4.69863	97.4	14	3	8.41	61.7	61.7
m	5.31507	102.8	14	2	40	100	100
m	17.0959	159.9	52.3	15.5	19.3	375	375
m	9.06849	121.8	22.1	7	16.9	179	179
f	9.28767	114.9	16	5	9.9	118	118
m	11.8904	136.2	39.5	10.5	2.88	201	201
